# Supplementary material for: Molecular profiling of PYL gene family in sugar beet (Beta vulgaris L.) and BvPYL2/3 involved in ABA accumulation confers enhanced resistance to CLS (Cercospora Leaf Spot)
Source: Front Plant Sci. 2025 Dec 4;16:1694558. doi: 10.3389/fpls.2025.1694558 (PMC12711715; doi:10.3389/fpls.2025.1694558)
Supplement: Supplementary Figure 1 — Distribution of BvPYL family genes on the chromosomes of Beta vulgari. [file DataSheet1.zip]

Archive with 11 entries (11 files):
- Supplementary Materials/Figure 1.tif
- Supplementary Materials/Figure 3.tif
- Supplementary Materials/Table S1.docx
- Supplementary Materials/Table S2.xlsx
- Supplementary Materials/Table S3.xlsx
- Supplementary Materials/Table S4.xlsx
- Supplementary Materials/Table S5.docx
- Supplementary Materials/Table S6.xlsx
- Supplementary Materials/Table S7.xlsx
- Supplementary Materials/Figure 2 .tif
- Supplementary Materials/Table S8.xlsx
