# Supplementary material for: Molecular profiling of PYL gene family in sugar beet (Beta vulgaris L.) and BvPYL2/3 involved in ABA accumulation confers enhanced resistance to CLS (Cercospora Leaf Spot)
Source: Front Plant Sci. 2025 Dec 4;16:1694558. doi: 10.3389/fpls.2025.1694558 (PMC12711715; doi:10.3389/fpls.2025.1694558)
Supplement: Supplementary Figure 1 — Distribution of BvPYL family genes on the chromosomes of Beta vulgari. [file DataSheet1.zip › Supplementary Materials/Table S2.xlsx]

## Sheet: gene_cluster
sugarbeet PYL-PP2C-SnRK2s gene group
Gene_clusters	row_site	Gene_id
G_C2	1	BVRB_006920
G_C9	2	BVRB_1g003320
G_C6	3	BVRB_1g008630
G_C1	4	BVRB_1g019210
G_C8	5	BVRB_2g025410
G_C10	6	BVRB_2g032630
G_C3	7	BVRB_2g039100
G_C5	8	BVRB_2g044620
G_C8	9	BVRB_3g052290
G_C4	10	BVRB_3g052410
G_C5	11	BVRB_4g084120
G_C4	12	BVRB_5g098880
G_C5	13	BVRB_5g103280
G_C1	14	BVRB_5g105400
G_C7	15	BVRB_5g105930
G_C6	16	BVRB_6g134600
G_C9	17	BVRB_6g138530
G_C2	18	BVRB_6g149380
G_C8	19	BVRB_7g173230
G_C8	20	BVRB_8g197440
G_C9	21	BVRB_8g199360
G_C2	22	BVRB_9g211290
G_C9	23	BVRB_9g218570
