# Supplementary material for: Molecular profiling of PYL gene family in sugar beet (Beta vulgaris L.) and BvPYL2/3 involved in ABA accumulation confers enhanced resistance to CLS (Cercospora Leaf Spot)
Source: Front Plant Sci. 2025 Dec 4;16:1694558. doi: 10.3389/fpls.2025.1694558 (PMC12711715; doi:10.3389/fpls.2025.1694558)
Supplement: Supplementary Figure 1 — Distribution of BvPYL family genes on the chromosomes of Beta vulgari. [file DataSheet1.zip › Supplementary Materials/Table S3.xlsx]

## Sheet: Table S3.
KEGG enrichment analysis statistics table S3
Number	Pathway ID	Description	Database	Ratio_in_study	Ratio_in_pop	Rich factor	Pvalue	Padjust	First Category	Second Category	Gene_ids	Gene_names
8	map04016	MAPK signaling pathway - plant	KEGG PATHWAY	8/ 8	136/ 10000	0.0588235	9.52E-16	1.90E-15	Environmental Information Processing	Signal transduction	BVRB_006920|BVRB_3g052410|BVRB_5g103280|BVRB_1g019210|BVRB_5g105930|BVRB_2g044620|BVRB_1g003320|BVRB_9g211290	;;;;;;;
8	map04075	Plant hormone signal transduction	KEGG PATHWAY	8/ 8	230/ 10000	0.0347826	6.94E-14	6.94E-14	Environmental Information Processing	Signal transduction	BVRB_006920|BVRB_3g052410|BVRB_5g103280|BVRB_1g019210|BVRB_5g105930|BVRB_2g044620|BVRB_1g003320|BVRB_9g211290	;;;;;;;
