# Supplementary material for: Molecular profiling of PYL gene family in sugar beet (Beta vulgaris L.) and BvPYL2/3 involved in ABA accumulation confers enhanced resistance to CLS (Cercospora Leaf Spot)
Source: Front Plant Sci. 2025 Dec 4;16:1694558. doi: 10.3389/fpls.2025.1694558 (PMC12711715; doi:10.3389/fpls.2025.1694558)
Supplement: Supplementary Figure 1 — Distribution of BvPYL family genes on the chromosomes of Beta vulgari. [file DataSheet1.zip › Supplementary Materials/Table S4.xlsx]

## Sheet: Table S4.
GO enrichment analysis statistics table S4
Number	GO ID	Term Type	Description	Ratio_in_study	Ratio_in_pop	Rich factor	Pvalue	Padjust	Gene_ids
10	GO:0004864	MF	protein phosphatase inhibitor activity	10/ 10	26/ 21540	0.38461538461538	8.9835890532583E-31	1.9789789791498E-27	BVRB_006920;BVRB_1g003320;BVRB_1g019210;BVRB_2g032630;BVRB_2g044620;BVRB_3g052410;BVRB_5g103280;BVRB_5g105930;BVRB_6g149380;BVRB_9g211290
10	GO:0019212	MF	phosphatase inhibitor activity	10/ 10	27/ 21540	0.37037037037037	1.4268053202234E-30	1.9789789791498E-27	BVRB_006920;BVRB_1g003320;BVRB_1g019210;BVRB_2g032630;BVRB_2g044620;BVRB_3g052410;BVRB_5g103280;BVRB_5g105930;BVRB_6g149380;BVRB_9g211290
9	GO:0010427	MF	abscisic acid binding	9/ 10	25/ 21540	0.36	7.4344727778206E-27	6.8744091618915E-24	BVRB_006920;BVRB_1g003320;BVRB_1g019210;BVRB_2g044620;BVRB_3g052410;BVRB_5g103280;BVRB_5g105930;BVRB_6g149380;BVRB_9g211290
10	GO:0019888	MF	protein phosphatase regulator activity	10/ 10	60/ 21540	0.16666666666667	1.275118131313E-26	8.8429442406554E-24	BVRB_006920;BVRB_1g003320;BVRB_1g019210;BVRB_2g032630;BVRB_2g044620;BVRB_3g052410;BVRB_5g103280;BVRB_5g105930;BVRB_6g149380;BVRB_9g211290
9	GO:0042562	MF	hormone binding	9/ 10	28/ 21540	0.32142857142857	2.5131348403658E-26	1.0152143238577E-23	BVRB_006920;BVRB_1g003320;BVRB_1g019210;BVRB_2g044620;BVRB_3g052410;BVRB_5g103280;BVRB_5g105930;BVRB_6g149380;BVRB_9g211290
9	GO:0019840	MF	isoprenoid binding	9/ 10	28/ 21540	0.32142857142857	2.5131348403658E-26	1.0152143238577E-23	BVRB_006920;BVRB_1g003320;BVRB_1g019210;BVRB_2g044620;BVRB_3g052410;BVRB_5g103280;BVRB_5g105930;BVRB_6g149380;BVRB_9g211290
10	GO:0019208	MF	phosphatase regulator activity	10/ 10	64/ 21540	0.15625	2.5618241770022E-26	1.0152143238577E-23	BVRB_006920;BVRB_1g003320;BVRB_1g019210;BVRB_2g032630;BVRB_2g044620;BVRB_3g052410;BVRB_5g103280;BVRB_5g105930;BVRB_6g149380;BVRB_9g211290
10	GO:0009738	BP	abscisic acid-activated signaling pathway	10/ 10	52/ 21540	0.19230769230769	2.6755965123462E-27	1.3278985490774E-23	BVRB_006920;BVRB_1g003320;BVRB_1g019210;BVRB_2g032630;BVRB_2g044620;BVRB_3g052410;BVRB_5g103280;BVRB_5g105930;BVRB_6g149380;BVRB_9g211290
9	GO:0043178	MF	alcohol binding	9/ 10	34/ 21540	0.26470588235294	1.9080049330342E-25	6.616007105296E-23	BVRB_006920;BVRB_1g003320;BVRB_1g019210;BVRB_2g044620;BVRB_3g052410;BVRB_5g103280;BVRB_5g105930;BVRB_6g149380;BVRB_9g211290
8	GO:0080163	BP	regulation of protein serine/threonine phosphatase activity	8/ 10	13/ 21540	0.61538461538462	5.0434914857745E-26	1.2515424121949E-22	BVRB_006920;BVRB_1g003320;BVRB_1g019210;BVRB_2g044620;BVRB_3g052410;BVRB_5g103280;BVRB_5g105930;BVRB_9g211290
9	GO:0033293	MF	monocarboxylic acid binding	9/ 10	46/ 21540	0.19565217391304	4.0056708672232E-24	1.2346367761864E-21	BVRB_006920;BVRB_1g003320;BVRB_1g019210;BVRB_2g044620;BVRB_3g052410;BVRB_5g103280;BVRB_5g105930;BVRB_6g149380;BVRB_9g211290
8	GO:0043666	BP	regulation of phosphoprotein phosphatase activity	8/ 10	19/ 21540	0.42105263157895	2.9604375657089E-24	4.8975505462044E-21	BVRB_006920;BVRB_1g003320;BVRB_1g019210;BVRB_2g044620;BVRB_3g052410;BVRB_5g103280;BVRB_5g105930;BVRB_9g211290
8	GO:0010921	BP	regulation of phosphatase activity	8/ 10	21/ 21540	0.38095238095238	7.96909212296E-24	9.8876510515626E-21	BVRB_006920;BVRB_1g003320;BVRB_1g019210;BVRB_2g044620;BVRB_3g052410;BVRB_5g103280;BVRB_5g105930;BVRB_9g211290
9	GO:0043177	MF	organic acid binding	9/ 10	70/ 21540	0.12857142857143	2.3621431497976E-22	6.5525850975386E-20	BVRB_006920;BVRB_1g003320;BVRB_1g019210;BVRB_2g044620;BVRB_3g052410;BVRB_5g103280;BVRB_5g105930;BVRB_6g149380;BVRB_9g211290
9	GO:0031406	MF	carboxylic acid binding	9/ 10	82/ 21540	0.10975609756098	1.0638864059586E-21	2.6829280819356E-19	BVRB_006920;BVRB_1g003320;BVRB_1g019210;BVRB_2g044620;BVRB_3g052410;BVRB_5g103280;BVRB_5g105930;BVRB_6g149380;BVRB_9g211290
8	GO:0035304	BP	regulation of protein dephosphorylation	8/ 10	34/ 21540	0.23529411764706	7.1027136133747E-22	7.0501535326357E-19	BVRB_006920;BVRB_1g003320;BVRB_1g019210;BVRB_2g044620;BVRB_3g052410;BVRB_5g103280;BVRB_5g105930;BVRB_9g211290
8	GO:0035303	BP	regulation of dephosphorylation	8/ 10	38/ 21540	0.21052631578947	1.9124739380548E-21	1.5819346924277E-18	BVRB_006920;BVRB_1g003320;BVRB_1g019210;BVRB_2g044620;BVRB_3g052410;BVRB_5g103280;BVRB_5g105930;BVRB_9g211290
9	GO:0038023	MF	signaling receptor activity	9/ 10	144/ 21540	0.0625	2.0584691067838E-19	4.7584944185153E-17	BVRB_006920;BVRB_1g003320;BVRB_1g019210;BVRB_2g044620;BVRB_3g052410;BVRB_5g103280;BVRB_5g105930;BVRB_6g149380;BVRB_9g211290
9	GO:0060089	MF	molecular transducer activity	9/ 10	155/ 21540	0.058064516129032	4.065154561082E-19	8.674414424955E-17	BVRB_006920;BVRB_1g003320;BVRB_1g019210;BVRB_2g044620;BVRB_3g052410;BVRB_5g103280;BVRB_5g105930;BVRB_6g149380;BVRB_9g211290
10	GO:0009755	BP	hormone-mediated signaling pathway	10/ 10	319/ 21540	0.031347962382445	4.4103779522431E-19	3.1269579681404E-16	BVRB_006920;BVRB_1g003320;BVRB_1g019210;BVRB_2g032630;BVRB_2g044620;BVRB_3g052410;BVRB_5g103280;BVRB_5g105930;BVRB_6g149380;BVRB_9g211290
10	GO:0030234	MF	enzyme regulator activity	10/ 10	384/ 21540	0.026041666666667	2.886980499909E-18	5.7203456476768E-16	BVRB_006920;BVRB_1g003320;BVRB_1g019210;BVRB_2g032630;BVRB_2g044620;BVRB_3g052410;BVRB_5g103280;BVRB_5g105930;BVRB_6g149380;BVRB_9g211290
8	GO:0019220	BP	regulation of phosphate metabolic process	8/ 10	84/ 21540	0.095238095238095	1.6984029868547E-18	1.0337957466362E-15	BVRB_006920;BVRB_1g003320;BVRB_1g019210;BVRB_2g044620;BVRB_3g052410;BVRB_5g103280;BVRB_5g105930;BVRB_9g211290
8	GO:0051174	BP	regulation of phosphorus metabolic process	8/ 10	85/ 21540	0.094117647058824	1.874705162145E-18	1.0337957466362E-15	BVRB_006920;BVRB_1g003320;BVRB_1g019210;BVRB_2g044620;BVRB_3g052410;BVRB_5g103280;BVRB_5g105930;BVRB_9g211290
10	GO:0098772	MF	molecular function regulator	10/ 10	419/ 21540	0.023866348448687	6.9757598130544E-18	1.2900505147609E-15	BVRB_006920;BVRB_1g003320;BVRB_1g019210;BVRB_2g032630;BVRB_2g044620;BVRB_3g052410;BVRB_5g103280;BVRB_5g105930;BVRB_6g149380;BVRB_9g211290
8	GO:0051336	BP	regulation of hydrolase activity	8/ 10	93/ 21540	0.086021505376344	3.9646364050925E-18	1.9676490478474E-15	BVRB_006920;BVRB_1g003320;BVRB_1g019210;BVRB_2g044620;BVRB_3g052410;BVRB_5g103280;BVRB_5g105930;BVRB_9g211290
9	GO:0008289	MF	lipid binding	9/ 10	238/ 21540	0.03781512605042	2.089499132022E-17	3.6226691201432E-15	BVRB_006920;BVRB_1g003320;BVRB_1g019210;BVRB_2g044620;BVRB_3g052410;BVRB_5g103280;BVRB_5g105930;BVRB_6g149380;BVRB_9g211290
8	GO:0031399	BP	regulation of protein modification process	8/ 10	115/ 21540	0.069565217391304	2.2984306439499E-17	1.0370101169021E-14	BVRB_006920;BVRB_1g003320;BVRB_1g019210;BVRB_2g044620;BVRB_3g052410;BVRB_5g103280;BVRB_5g105930;BVRB_9g211290
10	GO:0007165	BP	signal transduction	10/ 10	779/ 21540	0.012836970474968	3.6193851453539E-15	1.4969173730326E-12	BVRB_006920;BVRB_1g003320;BVRB_1g019210;BVRB_2g032630;BVRB_2g044620;BVRB_3g052410;BVRB_5g103280;BVRB_5g105930;BVRB_6g149380;BVRB_9g211290
8	GO:0050790	BP	regulation of catalytic activity	8/ 10	238/ 21540	0.033613445378151	8.719712947371E-15	3.3289181044463E-12	BVRB_006920;BVRB_1g003320;BVRB_1g019210;BVRB_2g044620;BVRB_3g052410;BVRB_5g103280;BVRB_5g105930;BVRB_9g211290
8	GO:0065009	BP	regulation of molecular function	8/ 10	246/ 21540	0.032520325203252	1.1396578662704E-14	4.0400871359287E-12	BVRB_006920;BVRB_1g003320;BVRB_1g019210;BVRB_2g044620;BVRB_3g052410;BVRB_5g103280;BVRB_5g105930;BVRB_9g211290
8	GO:0032268	BP	regulation of cellular protein metabolic process	8/ 10	285/ 21540	0.028070175438596	3.7457125537682E-14	1.2393314269568E-11	BVRB_006920;BVRB_1g003320;BVRB_1g019210;BVRB_2g044620;BVRB_3g052410;BVRB_5g103280;BVRB_5g105930;BVRB_9g211290
8	GO:0051246	BP	regulation of protein metabolic process	8/ 10	296/ 21540	0.027027027027027	5.0853831284068E-14	1.5774222791427E-11	BVRB_006920;BVRB_1g003320;BVRB_1g019210;BVRB_2g044620;BVRB_3g052410;BVRB_5g103280;BVRB_5g105930;BVRB_9g211290
9	GO:0005886	CC	plasma membrane	9/ 10	1161/ 21540	0.0077519379844961	3.548721453843E-11	3.3464443309739E-8	BVRB_006920;BVRB_1g003320;BVRB_1g019210;BVRB_2g032630;BVRB_2g044620;BVRB_3g052410;BVRB_5g103280;BVRB_5g105930;BVRB_9g211290
10	GO:0050794	BP	regulation of cellular process	10/ 10	2625/ 21540	0.0038095238095238	7.1168772587981E-10	2.0777095197303E-7	BVRB_006920;BVRB_1g003320;BVRB_1g019210;BVRB_2g032630;BVRB_2g044620;BVRB_3g052410;BVRB_5g103280;BVRB_5g105930;BVRB_6g149380;BVRB_9g211290
9	GO:0005737	CC	cytoplasm	9/ 10	1728/ 21540	0.0052083333333333	1.2530305564551E-9	5.908039073686E-7	BVRB_006920;BVRB_1g003320;BVRB_1g019210;BVRB_2g032630;BVRB_2g044620;BVRB_3g052410;BVRB_5g103280;BVRB_5g105930;BVRB_9g211290
10	GO:0050789	BP	regulation of biological process	10/ 10	3012/ 21540	0.0033200531208499	2.8216609234427E-9	7.7799462016922E-7	BVRB_006920;BVRB_1g003320;BVRB_1g019210;BVRB_2g032630;BVRB_2g044620;BVRB_3g052410;BVRB_5g103280;BVRB_5g105930;BVRB_6g149380;BVRB_9g211290
10	GO:0065007	BP	biological regulation	10/ 10	3407/ 21540	0.0029351335485765	9.6923755987722E-9	2.5317505314056E-6	BVRB_006920;BVRB_1g003320;BVRB_1g019210;BVRB_2g032630;BVRB_2g044620;BVRB_3g052410;BVRB_5g103280;BVRB_5g105930;BVRB_6g149380;BVRB_9g211290
8	GO:0051171	BP	regulation of nitrogen compound metabolic process	8/ 10	1537/ 21540	0.0052049446974626	2.6101698761699E-8	6.4771365477156E-6	BVRB_006920;BVRB_1g003320;BVRB_1g019210;BVRB_2g044620;BVRB_3g052410;BVRB_5g103280;BVRB_5g105930;BVRB_9g211290
8	GO:0080090	BP	regulation of primary metabolic process	8/ 10	1572/ 21540	0.005089058524173	3.1169905433458E-8	7.3664876507739E-6	BVRB_006920;BVRB_1g003320;BVRB_1g019210;BVRB_2g044620;BVRB_3g052410;BVRB_5g103280;BVRB_5g105930;BVRB_9g211290
8	GO:0031323	BP	regulation of cellular metabolic process	8/ 10	1652/ 21540	0.0048426150121065	4.6078900538211E-8	1.0394981062325E-5	BVRB_006920;BVRB_1g003320;BVRB_1g019210;BVRB_2g044620;BVRB_3g052410;BVRB_5g103280;BVRB_5g105930;BVRB_9g211290
8	GO:0060255	BP	regulation of macromolecule metabolic process	8/ 10	1778/ 21540	0.0044994375703037	8.213784175061E-8	1.7723917765577E-5	BVRB_006920;BVRB_1g003320;BVRB_1g019210;BVRB_2g044620;BVRB_3g052410;BVRB_5g103280;BVRB_5g105930;BVRB_9g211290
8	GO:0019222	BP	regulation of metabolic process	8/ 10	1893/ 21540	0.0042260961436873	1.3435551914789E-7	2.7783601730457E-5	BVRB_006920;BVRB_1g003320;BVRB_1g019210;BVRB_2g044620;BVRB_3g052410;BVRB_5g103280;BVRB_5g105930;BVRB_9g211290
9	GO:0043168	MF	anion binding	9/ 10	3228/ 21540	0.0027881040892193	3.2681971689842E-7	5.3329287922131E-5	BVRB_006920;BVRB_1g003320;BVRB_1g019210;BVRB_2g044620;BVRB_3g052410;BVRB_5g103280;BVRB_5g105930;BVRB_6g149380;BVRB_9g211290
2	GO:0062049	CC	protein phosphatase inhibitor complex	2/ 10	2/ 21540	1	1.9398639586338E-7	6.0976390433057E-5	BVRB_006920;BVRB_9g211290
9	GO:0036094	MF	small molecule binding	9/ 10	3355/ 21540	0.002682563338301	4.5988658017707E-7	7.0873631856178E-5	BVRB_006920;BVRB_1g003320;BVRB_1g019210;BVRB_2g044620;BVRB_3g052410;BVRB_5g103280;BVRB_5g105930;BVRB_6g149380;BVRB_9g211290
9	GO:0016020	CC	membrane	9/ 10	3783/ 21540	0.0023790642347343	1.3284485836991E-6	0.000313181753607	BVRB_006920;BVRB_1g003320;BVRB_1g019210;BVRB_2g032630;BVRB_2g044620;BVRB_3g052410;BVRB_5g103280;BVRB_5g105930;BVRB_9g211290
3	GO:0042803	MF	protein homodimerization activity	3/ 10	68/ 21540	0.044117647058824	3.5542300468085E-6	0.000518917586834	BVRB_006920;BVRB_5g105930;BVRB_9g211290
3	GO:0043086	BP	negative regulation of catalytic activity	3/ 10	64/ 21540	0.046875	2.957700301581E-6	0.0005871626638698	BVRB_006920;BVRB_2g044620;BVRB_5g105930
3	GO:0044092	BP	negative regulation of molecular function	3/ 10	66/ 21540	0.045454545454545	3.2468871055513E-6	0.0006197807963404	BVRB_006920;BVRB_2g044620;BVRB_5g105930
8	GO:0005634	CC	nucleus	8/ 10	3128/ 21540	0.0025575447570332	6.705111832093E-6	0.0012645840915327	BVRB_006920;BVRB_1g003320;BVRB_1g019210;BVRB_2g044620;BVRB_3g052410;BVRB_5g103280;BVRB_5g105930;BVRB_9g211290
3	GO:0042802	MF	identical protein binding	3/ 10	118/ 21540	0.025423728813559	1.8699926375117E-5	0.0025936797882287	BVRB_006920;BVRB_5g105930;BVRB_9g211290
9	GO:0043167	MF	ion binding	9/ 10	6360/ 21540	0.0014150943396226	0.0001247892173402	0.016484061376284	BVRB_006920;BVRB_1g003320;BVRB_1g019210;BVRB_2g044620;BVRB_3g052410;BVRB_5g103280;BVRB_5g105930;BVRB_6g149380;BVRB_9g211290
1	GO:1905183	BP	negative regulation of protein serine/threonine phosphatase activity	1/ 10	1/ 21540	1	0.000464252553389	0.085336497128512	BVRB_5g105930
8	GO:0043231	CC	intracellular membrane-bounded organelle	8/ 10	5798/ 21540	0.0013797861331494	0.0007164907833334	0.10026705354427	BVRB_006920;BVRB_1g003320;BVRB_1g019210;BVRB_2g044620;BVRB_3g052410;BVRB_5g103280;BVRB_5g105930;BVRB_9g211290
8	GO:0043227	CC	membrane-bounded organelle	8/ 10	5828/ 21540	0.001372683596431	0.0007442941408376	0.10026705354427	BVRB_006920;BVRB_1g003320;BVRB_1g019210;BVRB_2g044620;BVRB_3g052410;BVRB_5g103280;BVRB_5g105930;BVRB_9g211290
10	GO:0009987	BP	cellular process	10/ 10	10582/ 21540	0.00094500094500094	0.0008171101855529	0.14483278038926	BVRB_006920;BVRB_1g003320;BVRB_1g019210;BVRB_2g032630;BVRB_2g044620;BVRB_3g052410;BVRB_5g103280;BVRB_5g105930;BVRB_6g149380;BVRB_9g211290
1	GO:0032515	BP	negative regulation of phosphoprotein phosphatase activity	1/ 10	2/ 21540	0.5	0.0009283111203822	0.15357360301523	BVRB_5g105930
1	GO:0035308	BP	negative regulation of protein dephosphorylation	1/ 10	2/ 21540	0.5	0.0009283111203822	0.15357360301523	BVRB_5g105930
8	GO:0043229	CC	intracellular organelle	8/ 10	6376/ 21540	0.0012547051442911	0.0014389445803196	0.1542527116368	BVRB_006920;BVRB_1g003320;BVRB_1g019210;BVRB_2g044620;BVRB_3g052410;BVRB_5g103280;BVRB_5g105930;BVRB_9g211290
8	GO:0043226	CC	organelle	8/ 10	6396/ 21540	0.0012507817385866	0.0014721891884742	0.1542527116368	BVRB_006920;BVRB_1g003320;BVRB_1g019210;BVRB_2g044620;BVRB_3g052410;BVRB_5g103280;BVRB_5g105930;BVRB_9g211290
3	GO:0046983	MF	protein dimerization activity	3/ 10	512/ 21540	0.00585938	0.0014144565900025	0.17835011730305	BVRB_006920;BVRB_5g105930;BVRB_9g211290
1	GO:0010923	BP	negative regulation of phosphatase activity	1/ 10	3/ 21540	0.33333333333333	0.0013921757730331	0.21591776129886	BVRB_5g105930
1	GO:0035305	BP	negative regulation of dephosphorylation	1/ 10	3/ 21540	0.33333333333333	0.0013921757730331	0.21591776129886	BVRB_5g105930
1	GO:0010563	BP	negative regulation of phosphorus metabolic process	1/ 10	11/ 21540	0.090909090909091	0.0050961207166313	0.74388373872474	BVRB_5g105930
1	GO:0045936	BP	negative regulation of phosphate metabolic process	1/ 10	11/ 21540	0.090909090909091	0.0050961207166313	0.74388373872474	BVRB_5g105930
1	GO:0051346	BP	negative regulation of hydrolase activity	1/ 10	14/ 21540	0.071428571428571	0.0064819091895164	0.91913472307343	BVRB_5g105930
1	GO:0031400	BP	negative regulation of protein modification process	1/ 10	20/ 21540	0.05	0.0092482756803454	1	BVRB_5g105930
10	GO:0008150	BP	biological_process	10/ 10	13762/ 21540	0.00072663856997529	0.017323896884504	1	BVRB_006920;BVRB_1g003320;BVRB_1g019210;BVRB_2g032630;BVRB_2g044620;BVRB_3g052410;BVRB_5g103280;BVRB_5g105930;BVRB_6g149380;BVRB_9g211290
1	GO:0051248	BP	negative regulation of protein metabolic process	1/ 10	96/ 21540	0.010416666666667	0.043693884783784	1	BVRB_5g105930
1	GO:0032269	BP	negative regulation of cellular protein metabolic process	1/ 10	96/ 21540	0.010416666666667	0.043693884783784	1	BVRB_5g105930
9	GO:0005488	MF	binding	9/ 10	11881/ 21540	0.0007575119939399	0.028138306554719	1	BVRB_006920;BVRB_1g003320;BVRB_1g019210;BVRB_2g044620;BVRB_3g052410;BVRB_5g103280;BVRB_5g105930;BVRB_6g149380;BVRB_9g211290
