# Supplementary material for: Molecular profiling of PYL gene family in sugar beet (Beta vulgaris L.) and BvPYL2/3 involved in ABA accumulation confers enhanced resistance to CLS (Cercospora Leaf Spot)
Source: Front Plant Sci. 2025 Dec 4;16:1694558. doi: 10.3389/fpls.2025.1694558 (PMC12711715; doi:10.3389/fpls.2025.1694558)
Supplement: Supplementary Figure 1 — Distribution of BvPYL family genes on the chromosomes of Beta vulgari. [file DataSheet1.zip › Supplementary Materials/Table S7.xlsx]

## Sheet: Table S7.
BvPYL transcriptome data
Gene ID	R1_I	R1_II	R1_III	R2_I	R2_II	R2_III	R3_I	R3_II	R3_III	R4_I	R4_II	R4_III	S1_I	S1_II	S1_III	S2_I	S2_II	S2_III	S3_I	S3_II	S3_III	S4_I	S4_II	S4_III
BvPYL1	1.17	2.07	0.82	0.5	0.88	1.16	1.52	1.43	1.21	1.04	0.38	1.27	1.72	1.32	1.31	0.82	1.48	2.08	1.23	1.11	1.1	2.21	1.39	0.59
BvPYL2	76.88	49.53	41.33	48.49	52.33	49.51	36.64	46.48	28.7	49.42	41.83	38.8	47.49	58.29	54.02	54.66	51.96	33.87	28.67	41.6	38.62	50.03	43.35	52.94
BvPYL3	76.04	355.85	319.26	234.78	326.94	224.83	299.21	189.07	105.71	138.18	103.72	158.75	152.88	155.37	176.66	123.92	146.05	104.28	198.82	81.04	73.46	88.95	62.79	87.73
BvPYL4	19.64	12.04	15.05	10.87	10.42	14.38	12.49	19.59	14.13	14.61	19.13	18.29	13.49	14.47	15.11	16.25	13.8	12.54	14.67	20.01	16.21	22.31	23.52	18.68
BvPYL5	0.99	0.06	0.19	0.12	0.12	0.17	0.28	0.1	0.33	0.94	3.8	1.34	0.95	0.86	0.7	0.9	0.23	0.77	0.99	0.82	0.3	2.42	5.04	4.36
BvPYL6	2.91	4.57	5.54	7.73	8.67	4.68	2.65	3.17	4.03	6.79	8.74	7.47	4.59	3.88	4.27	7.06	4.2	7.29	3.49	2.25	4.47	6.77	7.64	5.93
BvPYL7	0.26	0.36	1.95	0	0	0.24	0	0	0	0.08	3.94	0.49	17.86	21.95	29.88	5.21	0.08	1.51	0	0.08	0.21	0.51	0	0
BvPYL8	0	0	0.12	0	0	0	0.11	0	0	0.32	0.2	0.12	1.16	1.01	1.04	0	0	1.71	1.38	0	0	0.24	0	0
BvPYL9	11.83	11.98	15.37	10.3	13.28	11.61	11.78	16.9	15.11	15.13	22.96	19.78	21.2	20.7	20.79	20.6	19.65	18.42	14.47	19.99	16.83	21.49	15.51	18.82
BvPYL10	0.06	0.32	0.43	0.62	2.44	1.22	3.28	1.22	1.3	5.69	15.3	12.39	3.94	3.38	2.09	4.49	2.55	4.16	7.41	2.51	2.43	5.79	21.69	12.07
