# Supplementary material for: Molecular profiling of PYL gene family in sugar beet (Beta vulgaris L.) and BvPYL2/3 involved in ABA accumulation confers enhanced resistance to CLS (Cercospora Leaf Spot)
Source: Front Plant Sci. 2025 Dec 4;16:1694558. doi: 10.3389/fpls.2025.1694558 (PMC12711715; doi:10.3389/fpls.2025.1694558)
Supplement: Supplementary Figure 1 — Distribution of BvPYL family genes on the chromosomes of Beta vulgari. [file DataSheet1.zip › Supplementary Materials/Table S8.xlsx]

## Sheet: Table S8.
Detection results of plant hormones ABA in 18 beet leaves
Sample name	ABA
	Detection concentration （ng/mL）
R0-Ⅰ	233.872
R0-Ⅱ	236.408
R0-Ⅲ	231.85
S0-Ⅰ	142.973
S0-Ⅱ	142.804
S0-Ⅲ	145.213
R1-Ⅰ	194.36
R1-Ⅱ	199.944
R1-Ⅲ	194.996
S1-Ⅰ	114.135
S1-Ⅱ	107.227
S1-Ⅲ	107.548
R2-Ⅰ	508.792
R2-Ⅱ	534.365
R2-Ⅲ	504.292
S2-Ⅰ	450.314
S2-Ⅱ	459.121
S2-Ⅲ	451.803
